# Supplementary material for: Indigenous Voices Against Suicide: A Meta-Synthesis Advancing Prevention Strategies
Source: Int J Environ Res Public Health. 2023 Nov 15;20(22):7064. doi: 10.3390/ijerph20227064 (PMC10671466; doi:10.3390/ijerph20227064)
Supplement: Supplementary file 1 [file ijerph-20-07064-s001.zip]

Archive with 1 entries (1 files):
- ijerph-2577661-Supplementary Materials.pdf
